# Supplementary material for: Time-Series Transcriptome Analysis Reveals the Molecular Mechanism of Ethylene Reducing Cold Sensitivity of Postharvest ‘Huangguan’ Pear
Source: Int J Mol Sci. 2023 Mar 10;24(6):5326. doi: 10.3390/ijms24065326 (PMC10049683; doi:10.3390/ijms24065326)
Supplement: Supplementary file 1 [file ijms-24-05326-s001.zip]

Archive with 8 entries (7 files):
- supplementary files/
- supplementary files/Figure S1.pdf
- supplementary files/Figure S2.pdf
- supplementary files/Table S1. Sequencing data statistics.pdf
- supplementary files/Table S2. Alignment results.pdf
- supplementary files/Table S3. Primers used in this study.pdf
- supplementary files/Table S4. CentriMo results.xlsx
- supplementary files/Table S5. ERF and WRKY transcription factors.xlsx
