# Supplementary material for: Time-Series Transcriptome Analysis Reveals the Molecular Mechanism of Ethylene Reducing Cold Sensitivity of Postharvest ‘Huangguan’ Pear
Source: Int J Mol Sci. 2023 Mar 10;24(6):5326. doi: 10.3390/ijms24065326 (PMC10049683; doi:10.3390/ijms24065326)
Supplement: Supplementary file 1 [file ijms-24-05326-s001.zip › supplementary files/Table S4. CentriMo results.xlsx]

## Sheet: centrimo
db_index	motif_id	motif_alt_id	description	consensus	E-value	adj_p-value	log_adj_p-value	bin_location	bin_width	total_width	sites_in_bin	total_sites	p_success	p-value	mult_tests
1	MA0584.1		MADS box factors	HWTWCCAWAWWTRGWAAK	0.17	0.00034	-7.98	899.5	8	1983	15	399	0.00403	1.7e-10	1967133
1	MA1204.1	AGL13	MADS box factors	TTWCCAAAAAWRGWAAAW	0.057	0.00012	-9.06	899.5	6	1983	12	266	0.00303	5.9e-11	1967133
1	MA0548.2	AGL15	MADS box factors	NTTTCCWTTTTDGGWAANT	0.21	0.00042	-7.77	899	8	1982	14	340	0.00404	2.2e-10	1963168
1	MA1199.1	AGL16	MADS box factors	TTTCCWTTTTDGGWA	0.15	0.00031	-8.07	900	10	1986	16	374	0.00504	1.6e-10	1971102
1	MA0001.2	AGL3	MADS box factors	VKTWCCAWWWATAGWWMN	0.49	0.001	-6.9	899.5	8	1983	15	432	0.00403	5.1e-10	1967133
1	MA0933.1	AHL20	Transcription factor that specifically binds AT-rich DNA sequences related to the nuclear matrix attachment regions (MARs) (By similarity). Negatively regulates plant innate immunity (PTI) to pathogens through the down-regulation of the PAMP-triggered NHO1 and FRK1 expression	AATTAAWT	7.1	0.015	-4.23	304	809	1993	239	443	0.40592	7.4e-09	1987018
1	MA0942.1	ARF1		ACCGACAN	8.1	0.017	-4.1	837	161	1993	66	384	0.08078	8.4e-09	1987018
1	MA0943.1	ARF5	Auxin response factors (ARFs) are transcriptional factors that bind specifically to the DNA sequence 5'-TGTCTC-3' found in the auxin-responsive promoter elements (AuxREs). Seems to act as transcriptional activator. Formation of heterodimers with Aux/IAA proteins may alter their ability to modulate early auxin response genes expression. Mediates embryo axis formation and vascular tissues different…	RCCGACAA	5.5	0.011	-4.49	817	201	1993	84	435	0.10085	5.7e-09	1987018
1	MA1259.1	AT1G01250	DREB subfamily A-4 of ERF/AP2 transcription factor family. The protein contains one AP2 domain. There are 17 members in this subfamily including TINY.	DNHDKTGTCGGTGRH	0.2	0.0004	-7.82	807	212	1986	62	250	0.10675	2e-10	1971102
1	MA1227.1	AT1G12630,ERF027	Probably acts as a transcriptional activator. Binds to the GCC-box pathogenesis-related promoter element. May be involved in the regulation of gene expression by stress factors and by components of stress signal transduction pathways	HNHYDYHDHYKYYRCCGACAH	0.093	0.00019	-8.57	831	178	1980	65	309	0.0899	9.7e-11	1959207
1	MA1255.1	AT1G22810,ERF019	Probably acts as a transcriptional activator. Binds to the GCC-box pathogenesis-related promoter element. May be involved in the regulation of gene expression by stress factors and by components of stress signal transduction pathways	GGHGGYGGCGGTGGH	3.6	0.0074	-4.91	898	186	1986	72	374	0.09366	3.7e-09	1971102
1	MA1263.1	AT1G36060,ERF055	Probably acts as a transcriptional activator. Binds to the GCC-box pathogenesis-related promoter element. May be involved in the regulation of gene expression by stress factors and by components of stress signal transduction pathways	DTKGKCGGTGGHGR	9	0.018	-4	830.5	192	1987	66	325	0.09663	9.4e-09	1975075
1	MA1233.1	AT1G71450	AP2/ERF domain,FUF1	CDCCRCCRCCDCCRCCGYCR	1e-08	2.1e-11	-24.57	874.5	230	1981	112	416	0.1161	1.1e-17	1963168
1	MA1250.1	AT1G75490	DREB subfamily A-2 of ERF/AP2 transcription factor family. The protein contains one AP2 domain. There are eight members in this subfamily including DREB2A AND DREB2B that are involved in response to drought.	CCDCCDCCACCGCCD	1.1	0.0022	-6.11	844.5	273	1986	96	377	0.13746	1.1e-09	1971102
1	MA1229.1	AT2G44940	DREB subfamily A-4 of ERF/AP2 transcription factor family. The protein contains one AP2 domain. There are 17 members in this subfamily including TINY.	HDKTGTCGGTGRHDD	1.6	0.0034	-5.69	808	218	1986	63	262	0.10977	1.7e-09	1971102
1	MA1381.1	AT3G46070	C2H2 zinc finger factors	HYHHYHTCACTCTHH	0.00098	2e-06	-13.12	938	110	1986	65	441	0.05539	1e-12	1971102
1	MA1242.1	AT3G57600	DREB2F,Transcriptional activator that binds specifically to the DNA sequence 5'-[AG]CCGAC-3'. Binding to the C-repeat/DRE element mediates high salinity-inducible transcription	CCDCCACCGCC	0.05	0.0001	-9.19	850	290	1990	87	296	0.14573	5.2e-11	1979052
1	MA1237.1	AT4G16750	DREB subfamily A-4 of ERF/AP2 transcription factor family	CNHCDYCRCCGACAH	0.015	3e-05	-10.42	807	220	1986	88	379	0.11078	1.5e-11	1971102
1	MA1232.1	AT4G28140	DREB subfamily A-6 of ERF/AP2 transcription factor family	GDCGGYGGHGRHGRHGGNGR	0.0028	5.8e-06	-12.07	807	229	1981	92	377	0.1156	2.9e-12	1963168
1	MA1265.1	AT4G31060	DREB subfamily A-5 of ERF/AP2 transcription factor family. The protein contains one AP2 domain. There are 15 members in this subfamily including RAP2.1, RAP2.9 and RAP2.10. A maternally expressed imprinted gene.	CCACCGACAMHDHYDHCNNH	9.3	0.019	-3.96	848.5	148	1981	48	264	0.07471	9.8e-09	1963168
1	MA1226.1	AT5G18450	DREB subfamily A-2 of ERF/AP2 transcription factor family.	GGHGGAGGCGGTGGH	0.00092	1.9e-06	-13.19	892	178	1986	79	376	0.08963	9.5e-13	1971102
1	MA0964.1	BIM1	Positive brassinosteroid-signaling protein. Transcription factor that bind specifically to the DNA sequence 5'-CANNTG-3'(E box). Can bind individually to the promoter as a homodimer or synergistically as a heterodimer with BZR2/BES1. Does not itself activate transcription but enhances BZR2/BES1-mediated target gene activation	NCACGTGMBN	9.1	0.019	-3.99	766.5	238	1991	96	444	0.11954	9.4e-09	1983033
1	MA1404.1	BPC1	BBR-BPC	GAGAGAGAGAGAGAGAGAGAGAGA	1.2e-18	2.5e-21	-47.43	898.5	178	1977	80	226	0.09004	1.3e-27	1955250
1	MA1403.1	BPC5	BBR-BPC	AGAGAGAGAGAGAGAGAGAGAGAGAGAGAG	2.6e-14	5.4e-17	-37.46	891	189	1971	39	66	0.09589	2.8e-23	1943403
1	MA1402.1	BPC6	BBR-BPC	CTCTCTCTCTCTCTCTCTCTC	2.3e-22	4.6e-25	-56.03	905.5	169	1980	78	203	0.08535	2.4e-31	1959207
1	MA1340.1	bZIP3	basic leucine-zipper 3	DDTGMTGACGTGGCA	0.5	0.001	-6.89	274	1192	1986	223	289	0.6002	5.2e-10	1971102
1	MA1219.1	CEJ1	DREB subfamily A-5 of ERF/AP2 transcription factor family. The protein contains one AP2 domain. Involved in defense and freezing stress responses.	CCDYCDCCACCGMCA	0.43	0.00087	-7.04	803	222	1986	84	375	0.11178	4.4e-10	1971102
1	MA1251.1	DEAR5	DREB subfamily A-5 of ERF/AP2 transcription factor family (RAP2.9). The protein contains one AP2 domain. There are 16 members in this subfamily including RAP2.1 and RAP2.10	HNNNNNHDYCACCGACAWH	3.6	0.0074	-4.91	808	232	1982	55	207	0.11705	3.8e-09	1963168
1	MA1248.1	DREB26	DREB subfamily A-5 of ERF/AP2 transcription factor family. The protein contains one AP2 domain. There are 15 members in this subfamily including RAP2.1, RAP2.9 and RAP2.10.	YCNCCDYCDYCDCCACCGMC	1.1	0.0023	-6.08	905.5	10	1981	14	311	0.00505	1.2e-09	1963168
1	MA0986.1	DREB2C	Transcriptional activator that binds specifically to the DNA sequence 5'-[AG]CCGAC-3'. Binding to the C-repeat/DRE element mediates high salinity- and abscisic acid-inducible transcription	CACCGACA	2.2	0.0045	-5.4	833	279	1993	106	425	0.13999	2.3e-09	1987018
1	MA0979.1	ERF008	Probably acts as a transcriptional activator. Binds to the GCC-box pathogenesis-related promoter element. May be involved in the regulation of gene expression by stress factors and by components of stress signal transduction pathways	CRCCGMCS	0.28	0.00057	-7.46	805.5	236	1993	100	444	0.11841	2.9e-10	1987018
1	MA0995.1	ERF039	acts as a transcriptional activator. Binds to the GCC-box pathogenesis-related promoter element	NYGTCGGYRN	0.0038	7.8e-06	-11.76	792	203	1991	94	439	0.10196	3.9e-12	1983033
1	MA0997.1	ERF069	Probably acts as a transcriptional activator. Binds to the GCC-box pathogenesis-related promoter element. May be involved in the regulation of gene expression by stress factors and by components of stress signal transduction pathways	NCGCCGBMN	0.35	0.00071	-7.25	786	66	1992	44	444	0.03313	3.6e-10	1983033
1	MA1049.1	ERF094	Probably acts as a transcriptional activator. Binds to the GCC-box pathogenesis-related promoter element. May be involved in the regulation of gene expression by stress factors and by components of stress signal transduction pathways. Acts as an essential integrator of the JA and ethylene signal transduction pathways. Activates the expression of the PDF1.2A gene.	MGCCGCCR	2.6	0.0053	-5.25	783.5	160	1993	57	303	0.08028	2.7e-09	1987018
1	MA0998.1	ERF096	transcriptional activator. Binds to the GCC-box pathogenesis-related promoter element	NMGCCGCCDN	6.7e-07	1.4e-09	-20.41	818.5	126	1991	78	444	0.06328	6.9e-16	1983033
1	MA0999.1	ERF098	Probably acts as a transcriptional activator. Binds to the GCC-box pathogenesis-related promoter element.	NVGCCGCC	0.015	3e-05	-10.41	796	85	1993	54	444	0.04265	1.5e-11	1987018
1	MA1240.1	ERF10	Involved in the regulation of gene expression by stress factors and by components of stress signal transduction pathways. Transcription factor that binds to the GCC-box pathogenesis-related promoter element. Acts as a transcriptional inhibitor and may regulate other AtERFs	NCCDCCNYCDCCGCCGCCRYH	5.2	0.011	-4.54	781.5	393	1980	102	299	0.19848	5.5e-09	1959207
1	MA1239.1	ERF104	Probably acts as a transcriptional activator. Binds to the GCC-box pathogenesis-related promoter element. May be involved in the regulation of gene expression by stress factors and by components of stress signal transduction pathways	CDCCDCCDCCGCCGCCRYH	1.3	0.0026	-5.97	865	108	1982	45	303	0.05449	1.3e-09	1963168
1	MA1001.1	ERF11	Transcription factor that binds to the GCC-box pathogenesis-related promoter element. Acts as a transcriptional inhibitor and may regulate other AtERFs	NCGCCGYMWN	0.00011	2.2e-07	-15.31	811.5	212	1991	102	444	0.10648	1.1e-13	1983033
1	MA1002.1	ERF112	Probably acts as a transcriptional activator. Binds to the GCC-box pathogenesis-related promoter element	SSCGCCGCCR	0.0082	1.7e-05	-10.99	818.5	200	1991	93	441	0.10045	8.5e-12	1983033
1	MA0567.1	ERF1B	Acts as a transcriptional activator. Binds to the GCC-box pathogenesis-related promoter element.	MGCCGCCA	0.008	1.6e-05	-11.02	821.5	206	1993	88	400	0.10336	8.3e-12	1987018
1	MA1262.1	ERF2	Acts as a transcriptional activator. Binds to the GCC-box pathogenesis-related promoter element. Involved in the regulation of gene expression by stress factors and by components of stress signal transduction pathways. Involved in disease resistance pathways	YCDCCDCCDCCGCCGCCRYYD	0.14	0.00029	-8.13	863.5	223	1980	75	311	0.11263	1.5e-10	1959207
1	MA1238.1	ERF38	Probably acts as a transcriptional activator. Binds to the GCC-box pathogenesis-related promoter element. May be involved in the regulation of gene expression by stress factors and by components of stress signal transduction pathways	TGTCGGTGRHGDHDD	0.28	0.00056	-7.48	814	208	1986	67	287	0.10473	2.9e-10	1971102
1	MA1225.1	ERF5	Acts as a transcriptional activator. Binds to the GCC-box pathogenesis-related promoter element. Involved in the regulation of gene expression by stress factors and by components of stress signal transduction pathways.	CCDCCGCCGCCGCCR	0.42	0.00087	-7.05	826.5	313	1986	100	345	0.1576	4.4e-10	1971102
1	MA0993.1	ERF7	Involved in the regulation of gene expression by abscisic acid, stress factors and by components of stress signal transduction pathways. Transcription factor that binds to the GCC-box pathogenesis-related promoter element. Part of a transcriptional repressor complex including a histone deacetylase.	MGCCGYCRNN	0.051	0.0001	-9.18	819.5	126	1991	67	444	0.06328	5.2e-11	1983033
1	MA1257.1	ERF9	Involved in the regulation of gene expression by stress factors and by components of stress signal transduction pathways. Transcription factor that binds to the GCC-box pathogenesis-related promoter element. Acts as a transcriptional inhibitor and may regulate other AtERFs	YGGCGGHKRYGGCGGCGGMGR	1.4	0.0028	-5.89	892.5	65	1980	36	343	0.03283	1.4e-09	1959207
1	MA1236.1	ESE3	Probably acts as a transcriptional activator. Binds to the GCC-box pathogenesis-related promoter element.	HGGHGGHGGCGGCGGMGGW	0.017	3.5e-05	-10.27	904	158	1982	69	364	0.07972	1.8e-11	1963168
1	MA1416.1	RAMOSA1	C2H2 zinc finger factors	GAGAGAGAGAGAGA	6.5e-25	1.3e-27	-61.88	912.5	160	1987	100	311	0.08052	6.7e-34	1975075
1	MA1249.1	RAP210	Probably acts as a transcriptional activator. Binds to the GCC-box pathogenesis-related promoter element. May be involved in the regulation of gene expression by stress factors and by components of stress signal transduction pathways	HDDTGTCGGCRRHDD	2.5	0.0051	-5.27	835	164	1986	60	322	0.08258	2.6e-09	1971102
1	MA0980.1	RAP2-10	robably acts as a transcriptional activator. Binds to the GCC-box pathogenesis-related promoter element. May be involved in the regulation of gene expression by stress factors and by components of stress signal transduction pathways	GCGCCGCC	6.1	0.012	-4.39	877	239	1993	90	406	0.11992	6.3e-09	1987018
1	MA1266.1	RAP211	Probably acts as a transcriptional activator. Binds to the GCC-box pathogenesis-related promoter element. May be involved in the regulation of gene expression by stress factors and by components of stress signal transduction pathways	CYDYCDYCGCCGGCN	2.4	0.0049	-5.33	800.5	251	1986	86	357	0.12638	2.5e-09	1971102
1	MA1415.1	REF6	C2H2 zinc finger factors	RAAACAGAGNA	0.0084	1.7e-05	-10.97	924	142	1990	69	398	0.07136	8.7e-12	1979052
1	MA1372.1	STZ	C2H2 zinc finger factors,Transcriptional repressor involved in abiotic stress responses. Can repress the stress responsive genes DREB1A and LTI78. Probably involved in jasmonate (JA) early signaling response. May regulate the expression of the JA biosynthesis gene LOX3 and control the expression of TIFY10A/JAZ1, a key repressor in the JA signaling cascade	CACTNHCACTN	0.46	0.00094	-6.97	952	84	1990	50	443	0.04221	4.8e-10	1979052
1	MA1220.1	TINY,ERF040	DREB subfamily A-4 of ERF/AP2 transcription factor family (TINY). The protein contains one AP2 domain. There are 17 members in this subfamily including TINY. Ectopic or overexpression of this gene in a Ds tagged line has reduced cell expansion. The expression of this gene is induced by ethylene and light and appears to stimulate cytokinin biosynthesis.	HDYCACCGACAHHDN	0.4	0.00082	-7.1	836	164	1986	57	285	0.08258	4.2e-10	1971102
1	MA1306.1	WRKY11	Transcription factor. Interacts specifically with the W box (5'-(T)TGAC[CT]-3'), a frequently occurring elicitor-responsive cis-acting element (By similarity). Regulates rhizobacterium B.cereus AR156-induced systemic resistance (ISR) to P.syringae pv. tomato DC3000, probably by activating the jasmonic acid (JA)- signaling pathway	DNCGTTGACTTTTD	1.4	0.0028	-5.89	785.5	244	1987	85	357	0.1228	1.4e-09	1975075
1	MA1076.1	WRKY15	Transcription factor. Interacts specifically with the W box (5'-(T)TGAC[CT]-3'), a frequently occurring elicitor-responsive cis-acting element	NRGTCAACSN	3.2	0.0066	-5.02	786.5	240	1991	98	444	0.12054	3.4e-09	1983033
1	MA1299.1	WRKY17	Transcription factor. Interacts specifically with the W box (5'-(T)TGAC[CT]-3'), a frequently occurring elicitor-responsive cis-acting element	AAAAAGTCAACGNH	0.21	0.00042	-7.77	787.5	210	1987	80	364	0.10569	2.1e-10	1975075
1	MA1077.1	WRKY18	Transcription factor. Interacts specifically with the W box (5'-(T)TGAC[CT]-3'), a frequently occurring elicitor-responsive cis-acting element. Positively modulates defense-related gene expression and disease resistance.	NHRGTCAAVV	0.079	0.00016	-8.73	818.5	214	1991	94	437	0.10748	8.1e-11	1983033
1	MA1295.1	WRKY20	Transcription factor. Interacts specifically with the W box (5'-(T)TGAC[CT]-3'), a frequently occurring elicitor-responsive cis-acting element	DNCGTTGACYWDD	1.6	0.0033	-5.73	785	244	1988	91	390	0.12274	1.7e-09	1975075
1	MA1303.1	WRKY22	Transcription factor involved in the expression of defense genes in innate immune response of plants. Interacts specifically with the W box (5'-(T)TGAC[CT]-3'), a frequently occurring elicitor-responsive cis-acting element. Activates WRKY 29, SIRK and its own promoters	AAAAGTCAACKNH	1.9	0.0039	-5.55	785	244	1988	80	331	0.12274	2e-09	1975075
1	MA1080.1	WRKY23		AGTCAACG	0.0067	1.4e-05	-11.2	797	227	1993	84	341	0.1139	6.9e-12	1987018
1	MA1315.1	WRKY24	Transcription factor. Interacts specifically with the W box (5'-(T)TGAC[CT]-3'), a frequently occurring elicitor-responsive cis-acting element	NCGTTGACTTTTTW	4.5	0.0093	-4.68	786.5	248	1987	86	363	0.12481	4.7e-09	1975075
1	MA1297.1	WRKY26	Transcription factor. Interacts specifically with the W box (5'-(T)TGAC[CT]-3'), a frequently occurring elicitor-responsive cis-acting element (By similarity). Functions with WRKY25 and WRKY33 as positive regulator of plant thermotolerance by partially participating in ethylene-response signal transduction pathway	AAAAGTCAACGNY	0.12	0.00025	-8.28	805.5	243	1988	89	365	0.12223	1.3e-10	1975075
1	MA1318.1	WRKY27	Transcription factor. Interacts specifically with the W box (5'-(T)TGAC[CT]-3'), a frequently occurring elicitor-responsive cis-acting element	ANCGTTGACTTTT	0.05	0.0001	-9.19	789	236	1988	73	279	0.11871	5.2e-11	1975075
1	MA1311.1	WRKY28	Transcription factor. Interacts specifically with the W box (5'-(T)TGAC[CT]-3'), a frequently occurring elicitor-responsive cis-acting element	DDCGTTGACTTTT	0.3	0.00062	-7.38	795.5	223	1988	93	427	0.11217	3.2e-10	1975075
1	MA1298.1	WRKY29	Transcription factor involved in the expression of defense genes in innate immune response of plants. Interacts specifically with the W box (5'-(T)TGAC[CT]-3'), a frequently occurring elicitor-responsive cis-acting element. Activates WRKY 22, SIRK and its own promoters.	AAAAGTCAACK	0.22	0.00045	-7.71	792	216	1990	89	409	0.10854	2.3e-10	1979052
1	MA1301.1	WRKY33	Transcription factor. Interacts specifically with the W box (5'-TTGAC[CT]-3'), a frequently occurring elicitor-responsive cis-acting element. Involved in defense responses. Required for resistance to the necrotrophic fungal pathogen B.cinerea (PubMed:17059405, PubMed:21990940). Regulates the antagonistic relationship between defense pathways mediating responses to the bacterial pathogen P. syring…	AAAAGTCAACG	2.3	0.0046	-5.38	788	248	1990	87	367	0.12462	2.3e-09	1979052
1	MA1084.1	WRKY38	Transcription factor. Interacts specifically with the W box (5'-(T)TGAC[CT]-3'), a frequently occurring elicitor-responsive cis-acting element	CGTTGACC	3.2	0.0065	-5.04	808.5	196	1993	85	444	0.09834	3.3e-09	1987018
1	MA1086.1	WRKY43	Transcription factor. Interacts specifically with the W box (5'-(T)TGAC[CT]-3'), a frequently occurring elicitor-responsive cis-acting element	HRGTCAAMVN	0.068	0.00014	-8.88	742.5	394	1991	146	445	0.19789	7e-11	1983033
1	MA1088.1	WRKY48	Transcription factor. Interacts specifically with the W box (5'-(T)TGAC[CT]-3'), a frequently occurring elicitor-responsive cis-acting element	NNRGTCAAMN	4.6	0.0094	-4.67	818	187	1991	82	445	0.09392	4.8e-09	1983033
1	MA1305.1	WRKY55	Transcription factor. Interacts specifically with the W box (5'-(T)TGAC[CT]-3'), a frequently occurring elicitor-responsive cis-acting element	DNCGTTGACTTT	5.8	0.012	-4.44	784.5	244	1989	84	362	0.12267	6e-09	1979052
1	MA1089.1	WRKY57	Transcription factor. Interacts specifically with the W box (5'-(T)TGAC[CT]-3'), a frequently occurring elicitor-responsive cis-acting element	DWRGTCAAMN	0.015	3e-05	-10.42	796	223	1991	100	445	0.112	1.5e-11	1983033
1	MA1300.1	WRKY6	Transcription factor involved in the control of processes related to senescence and pathogen defense (PubMed:12000796). Interacts specifically with the W box (5'-(T)TGAC[CT]-3'), a frequently occurring elicitor-responsive cis-acting element (PubMed:12000796). Activates the transcription of the SIRK gene and represses its own expression and that of the WRKY42 genes (PubMed:12000796). Modulates pho…	CGTTGACTWWDDYWDWNHH	2.1	0.0043	-5.45	817	208	1982	72	332	0.10494	2.2e-09	1963168
1	MA1090.1	WRKY60	Transcription factor. Interacts specifically with the W box (5'-(T)TGAC[CT]-3'), a frequently occurring elicitor-responsive cis-acting element	NYGGTCAACSN	0.18	0.00036	-7.92	818.5	215	1990	91	422	0.10804	1.8e-10	1979052
1	MA1316.1	WRKY71	Transcription factor. Interacts specifically with the W box (5'-(T)TGAC[CT]-3'), a frequently occurring elicitor-responsive cis-acting element	AAAAGTCAACG	0.71	0.0015	-6.54	798	228	1990	83	361	0.11457	7.3e-10	1979052
1	MA1093.1	WRKY75	Transcription factor. Interacts specifically with the W box (5'-(T)TGAC[CT]-3'), a frequently occurring elicitor-responsive cis-acting element	HRGTCAAC	2.1	0.0042	-5.47	817	217	1993	85	404	0.10888	2.1e-09	1987018
