# Supplementary material for: Time-Series Transcriptome Analysis Reveals the Molecular Mechanism of Ethylene Reducing Cold Sensitivity of Postharvest ‘Huangguan’ Pear
Source: Int J Mol Sci. 2023 Mar 10;24(6):5326. doi: 10.3390/ijms24065326 (PMC10049683; doi:10.3390/ijms24065326)
Supplement: Supplementary file 1 [file ijms-24-05326-s001.zip › supplementary files/Table S5. ERF and WRKY transcription factors.xlsx]

## Sheet: ERF
ID	family	CK_0d_r1	CK_0d_r2	CK_0d_r3	ETH_0d_r1	ETH_0d_r2	ETH_0d_r3	CK_2d_r1	CK_2d_r2	CK_2d_r3	ETH_2d_r1	ETH_2d_r2	ETH_2d_r3	CK_5d_r1	CK_5d_r2	CK_5d_r3	ETH_5d_r1	ETH_5d_r2	ETH_5d_r3	CK_10d_r1	CK_10d_r2	CK_10d_r3	ETH10_d_r1	ETH10_d_r2	ETH10_d_r3	CK_15d_r1	CK_15d_r2	CK_15d_r3	ETH_15d_r1	ETH_15d_r2	ETH_15d_r3	CK_15dH_r1	CK_15dH_r2	CK_15dH_r3
LOC103959375	AP2/ERF-ERF	230.288	240.775	229.686	522.528	495.588	477.208	144.193	137.051	137.652	330.572	312.415	332.226	96.8872	95.4619	100.322	292.193	279.118	293.79	56.7864	57.3385	58.819	191.197	190.166	209.838	28.4555	24.9378	29.6116	143.128	130.325	134.22	49.8448	44.5029	50.7927
LOC103952761	AP2/ERF-ERF	129.424	135.562	141.247	251.437	261.388	268.227	7.34765	7.87714	9.65404	5.85457	6.46137	6.37547	3.12307	2.43697	2.6709	2.5406	3.82001	3.01913	3.09778	3.62529	2.76643	3.16086	5.41003	3.26677	3.91235	3.43329	4.0805	6.6249	6.87066	5.18512	5.7838	6.37213	4.19046
LOC103962212	AP2/ERF-ERF	93.2015	92.3947	83.699	50.4372	46.967	46.2728	92.8538	90.4158	88.4776	57.5526	50.9203	55.549	41.9075	40.3585	41.997	29.448	27.4451	29.8709	22.4675	21.9949	22.1432	15.6152	14.841	16.9081	22.6991	23.019	21.6203	9.02602	9.9684	9.91544	13.6821	12.7119	13.0807
LOC103956153	AP2/ERF-ERF	88.5422	90.4663	87.9931	104.409	106.09	98.0304	26.6012	31.8031	27.7737	33.4093	34.2209	31.6423	9.08549	10.2954	8.44332	22.1611	18.1608	20.4022	26.2455	27.0786	26.2328	56.6213	54.9178	52.1199	50.6137	53.9778	52.2666	96.1256	87.2352	84.5763	62.5165	57.9714	61.0123
LOC103947143	AP2/ERF-ERF	61.0296	67.3778	62.9541	64.865	63.9672	59.9025	23.7993	24.4811	23.573	21.5312	20.1097	19.5494	5.89377	6.66	5.8305	9.82315	8.51172	8.48924	5.26821	5.11239	5.30361	18.1204	16.2675	16.2393	8.92326	8.21301	9.05412	16.6695	14.9093	16.4092	10.7228	10.7842	9.56564
LOC103957004	AP2/ERF-AP2	46.8405	44.7715	40.6115	16.4376	15.8969	16.4513	62.2712	52.6707	61.2674	54.1392	49.6196	51.8616	40.0828	36.0006	35.7779	44.1734	37.9446	45.259	40.2299	38.4906	42.4578	43.6789	39.3271	47.833	27.6658	24.724	29.683	47.1414	42.0296	46.0367	43.5096	39.6032	46.4975
LOC103929310	AP2/ERF-ERF	46.3139	171.028	1.69477	158.239	4.48936	1.44834	36.5249	0	36.0152	17.1666	0.484397	1.20521	1.10744	0.525382	0	10.0141	0	0	0	0	0	0	0	0.588045	0	0	0	0.549052	0	0	0	0	0
LOC103944140	AP2/ERF-ERF	36.8025	34.9286	31.8132	26.6328	26.5163	30.7593	34.9996	29.3526	31.2002	3.48985	4.25653	3.91145	34.4181	38.4001	47.3359	5.46893	3.1254	3.26753	45.8599	36.8492	38.5375	37.6142	30.8024	33.3567	74.2505	63.802	82.2899	10.3438	12.1562	8.98966	12.9943	15.3744	15.6145
LOC103961913	AP2/ERF-ERF	36.6525	34.3111	34.7346	23.2916	25.1574	21.6195	338.786	345.015	348.759	157.795	154.966	161.755	274.902	278.179	279.027	147.653	146.974	140.758	232.475	233.464	240.269	177.709	182.018	186.628	122.056	121.984	120.924	96.7868	92.4058	93.4401	154.551	155.936	154.518
LOC103952762	AP2/ERF-ERF	35.6038	33.0325	34.456	33.9016	34.5371	34.425	50.8357	42.1394	43.9654	9.5856	10.4269	11.0951	26.1754	21.8904	23.1119	6.69705	5.95417	5.25653	37.495	35.2004	40.5688	23.2948	20.4204	20.352	78.3333	74.5318	83.1677	14.8768	14.8312	15.2793	21.2371	23.5587	23.8926
LOC103949107	AP2/ERF-ERF	29.1762	26.1641	24.8384	83.6611	80.9699	72.9703	149.527	149.184	139.369	58.5049	55.0664	53.2134	152.992	150.699	154.569	63.2712	61.9597	64.9354	97.6049	93.4823	94.8532	61.5945	57.5835	66.2829	133.49	125.307	123.681	28.9447	26.9555	28.6017	44.6561	42.9569	46.1907
LOC103941900	AP2/ERF-ERF	29.085	25.9554	27.4529	3.72982	3.07621	2.84266	1.88827	2.27007	2.09557	0.0926576	0	0.099792	2.6315	2.90355	2.98021	0	0.20459	0.242822	2.06306	3.27636	3.10444	0.0928253	0.0802195	0.100843	6.98562	7.34678	5.12072	0	0	0.174977	0.731749	0.660265	0.329875
LOC103932751	AP2/ERF-ERF	23.6602	26.8848	23.6155	9.02549	11.133	6.22537	38.4778	31.4829	30.29	16.0412	11.2172	17.2004	39.9669	31.06	33.8748	10.3767	7.99521	10.8073	17.0281	13.3788	14.902	4.44735	6.14063	4.69748	12.1149	9.01966	11.1145	1.65957	1.88028	2.1523	6.37585	5.69859	5.90532
LOC103939939	AP2/ERF-ERF	22.4544	21.32	18.6804	23.2462	24.6779	20.8575	41.1736	37.5031	37.1497	18.5365	14.4174	15.5244	38.0677	32.2843	37.166	18.2973	16.8712	18.3265	29.6292	26.3552	25.9483	20.2593	17.7453	17.6159	19.9681	17.059	17.789	9.72686	8.60878	8.80058	15.655	12.2389	15.9335
LOC103933305	AP2/ERF-ERF	22.0731	21.4956	24.8248	15.498	15.2206	14.9276	6.00657	5.61283	4.88886	1.96026	3.18527	2.11134	3.87424	2.53484	4.14075	2.23744	1.85483	1.22308	2.8056	5.10074	4.58699	3.1794	2.42417	3.35258	3.46895	4.25786	5.1583	2.87375	3.1569	2.37953	3.13294	3.23022	3.98776
LOC103944179	AP2/ERF-ERF	19.9623	15.8723	15.6016	7.99071	5.45233	6.43642	39.3606	32.513	35.0688	21.191	16.4224	19.0267	36.4677	33.9683	34.6405	16.9652	13.2766	17.1811	11.7164	8.05673	12.0128	9.36862	10.0321	11.9438	10.7207	7.6937	10.6582	6.07078	6.94825	7.09637	4.6693	4.25349	6.24995
LOC103926990	AP2/ERF-ERF	19.2981	19.2255	20.5439	22.1554	25.7179	22.9254	72.1954	65.0072	66.6545	25.0349	25.1661	21.5075	64.4466	63.3713	66.4096	27.3233	21.1562	28.5628	39.6762	35.7303	34.4672	30.0693	28.2173	34.6084	24.612	21.2514	23.1651	9.61474	8.16478	9.6805	20.6848	16.1693	18.6058
LOC103958549	AP2/ERF-ERF	18.6747	16.549	1.25502	27.463	54.8893	37.5764	105.258	86.1972	49.083	108.232	108.143	42.0885	152.798	133.379	80.8773	45.845	14.4094	115.016	33.8947	82.1099	83.6432	38.8828	25.4569	49.1066	83.7621	27.1183	10.7156	35.8227	29.1525	31.0053	57.1958	49.7313	56.3749
LOC103961914	AP2/ERF-ERF	13.4244	15.3866	12.7591	5.35365	6.97705	5.20715	67.0459	70.8915	68.5757	83.3214	79.4434	75.9918	53.555	59.2069	60.3751	71.8803	74.3927	73.8409	99.9804	99.1534	103.995	75.6926	73.1209	77.5752	157.983	161.227	172.374	203.129	200.017	210.496	214.485	216.076	215.993
LOC103926616	AP2/ERF-ERF	12.9211	12.3846	12.178	45.0481	42.0072	38.9946	49.2658	45.0667	47.6251	14.8323	13.5913	13.8636	43.4349	41.2192	40.2253	19.2416	20.6996	21.0473	43.9909	38.0814	39.9832	31.9198	33.2313	34.8134	42.201	38.973	46.5029	11.0781	8.49533	11.1664	18.7937	20.0815	18.1695
LOC103951411	AP2/ERF-ERF	12.261	13.0048	12.2399	17.3383	16.5719	16.0986	56.1527	50.2264	55.8036	26.9241	21.2666	27.5401	71.803	74.2357	80.8514	35.4434	29.6674	41.3995	70.9393	63.3667	68.4933	37.0633	34.5183	40.5119	54.3199	44.8338	57.3913	19.5296	18.6267	25.61	32.6625	32.2286	39.368
LOC103947514	AP2/ERF-ERF	9.4578	9.92009	9.18577	8.63507	7.43962	7.47026	7.54849	8.62273	7.46824	6.15236	6.53804	5.87216	8.24917	9.1125	8.33968	5.88902	6.25823	6.63312	5.51327	5.46269	4.58152	2.99641	2.34674	2.31131	4.81787	4.9422	4.76574	3.67457	2.20223	3.29729	3.83719	3.81478	4.39391
LOC103933308	AP2/ERF-ERF	9.19255	7.50865	8.34783	3.55091	2.12692	2.12805	2.82128	2.21334	2.51002	0.446928	0.375517	0.754317	3.08077	2.41142	3.27139	0.907476	1.06105	1.11731	2.35313	3.15571	2.70985	0.192156	0.166659	0.208377	5.30361	6.33852	6.03381	0.393188	0.362516	0.363031	0.504844	0.589537	0.455324
LOC103950655	AP2/ERF-ERF	8.84983	7.46719	9.14315	4.42549	3.36854	3.80268	5.95326	5.31911	5.90465	3.13293	2.54163	2.63196	1.49013	1.38146	1.51392	0.835321	1.36384	0.927251	0.758354	0.866107	0.898515	1.02042	0.517653	0.874842	1.76227	1.25119	0.915812	1.43416	0.72503	0.56323	1.50782	0.699061	1.10836
LOC103967466	AP2/ERF-ERF	7.76829	8.21714	5.26483	59.4373	61.3864	58.5407	25.8056	25.3387	24.793	1.2148	2.0328	2.0548	11.7625	11.6119	10.6918	2.74377	2.68424	2.65386	18.7527	22.6061	26.9408	14.5212	14.3632	16.714	53.0115	51.5997	51.101	2.04812	1.71461	0.819917	3.85559	3.71583	3.19319
LOC103944178	AP2/ERF-ERF	7.72839	7.18953	8.56312	6.79118	6.95	7.46111	24.1406	22.9558	22.4933	4.95665	3.87624	4.31777	23.6073	24.2318	22.0234	5.69406	4.86574	5.21486	11.988	11.3972	12.6821	5.09612	5.84091	4.70652	14.4405	13.5501	13.4079	1.9326	2.8497	3.20981	5.33202	4.89309	5.29155
LOC103950248	AP2/ERF-ERF	7.64001	7.26907	9.17265	0.940649	1.64296	0.716726	0.601536	0.624563	0.222551	0	0	0.201382	0.510518	0.878732	0.518353	0	0	0	1.4569	0.901457	1.67048	0	0	0	1.6874	2.74121	1.6263	0	0.087819	0	0.0922819	0.285433	0
LOC103931532	AP2/ERF-ERF	7.42727	7.70953	7.34978	5.81131	4.70866	3.39489	19.8542	13.6502	17.0108	8.05025	5.01482	8.31918	16.1517	11.5657	11.4905	6.37407	5.41131	6.00283	12.4957	8.63731	10.754	7.279	5.82182	5.15279	9.98682	7.64545	10.1953	2.75397	2.52988	2.61277	3.89786	4.35466	5.90503
LOC103958171	AP2/ERF-ERF	4.98404	3.80798	3.51629	3.26964	2.8249	3.05355	2.30537	2.00197	1.47861	2.4317	1.85343	2.12915	2.45382	2.55671	1.88344	1.3044	0.936314	1.39066	0.499615	0.961124	1.33035	0.249101	0.346293	0.539778	2.01123	2.22459	1.78748	0.356581	0.518417	0.329798	0.687122	0.408897	0.413216
LOC103946697	AP2/ERF-ERF	4.78524	6.26205	6.15772	1.04264	1.55544	0.876842	7.3515	6.2996	7.38618	3.7376	3.96415	3.84926	1.47936	1.66463	2.91626	0.86784	0.791421	0.973274	0.17732	0.426588	0.79935	0.239154	0.207015	0.346131	0	0.0865484	0.326094	0.163228	0	0.225635	0.471283	0.162482	0.0944393
LOC103931845	AP2/ERF-ERF	4.3882	4.79853	3.91891	2.02277	1.25537	0.530626	206.881	161.477	180.855	96.5217	98.0162	89.2441	158.374	107.897	173.133	68.3784	115.772	87.1817	74.687	126.615	119.63	56.0582	32.927	59.8053	99.2946	74.6522	63.6574	42.983	28.2058	41.2772	71.7976	45.7289	52.785
LOC103931844	AP2/ERF-ERF	3.97528	2.6298	1.98631	1.08003	0.647401	1.3051	1.09631	0.454869	0.544319	0.304493	0.299202	0.544383	0.501786	0.80023	0.679661	0.277858	0.22526	0.311066	0.51085	0.21839	0.283424	0	0.0885137	0.110399	0.27059	0.0554759	0.104436	0.104183	0.0481812	0.0481726	0.0501877	0	0
LOC103960521	AP2/ERF-ERF	3.68649	3.12319	3.03416	0.395096	0.153238	0.518532	1.09487	0.961559	1.77234	0	0.153165	0.25275	2.40054	1.72203	2.17662	0.170995	0.606429	0	3.49381	2.26937	3.14958	0.15706	0.0679866	0	2.9155	3.83711	3.29296	0.0803934	0.147725	0.148195	0	0.240154	0.558195
LOC103934622	AP2/ERF-ERF	3.46619	2.45092	2.96478	0.499862	0.863654	0.55429	5.06129	4.85347	5.48834	3.5842	3.636	3.23687	1.27671	1.59219	1.96546	0.501151	0.351614	0.431159	0.472449	0.832942	0.392513	0.317711	0.338004	0.420337	0.0750636	0.462056	0.289837	0.108217	0.133967	0.20053	0.243418	0.327014	0.250987
LOC103967196	AP2/ERF-ERF	3.17952	3.80281	2.98691	3.72404	4.38199	3.13986	33.8088	34.1985	32.5221	2.03935	2.06283	2.89744	35.9179	38.8455	34.5032	3.66735	2.98754	1.89932	23.9467	24.9472	27.8476	2.96957	2.28881	2.1471	29.2791	27.7663	29.9288	0.877764	1.49337	1.30887	3.77094	4.1149	3.12733
LOC103943886	AP2/ERF-ERF	3.17767	2.38936	2.16808	0.746238	0.602476	0.547012	1.92212	2.13178	1.31829	0.307366	0.482286	0.19803	0.134873	0.0645169	0.479483	0.0672296	0.136253	0	0.137348	0	0.205984	0.0616778	0	0.0668745	0.0654829	0.0670889	0	0	0	0	0.121531	0.0631095	0.0730754
LOC103944290	AP2/ERF-ERF	3.12863	2.32382	2.52786	0.222705	1.29771	1.08496	0	0	0	0	0	0	0	0	0.122762	0	0	0	0	0	0.247893	0.111091	0	0	0.117635	0	0	0	0	0	0	0	0
LOC103965260	AP2/ERF-ERF	3.00579	2.0904	2.27102	5.65893	5.08451	4.48072	25.5358	27.1691	29.8422	17.579	16.4293	17.3198	81.9061	76.9034	77.8392	47.295	48.7748	55.0935	54.9883	54.2444	51.1913	41.2775	40.1309	41.931	81.6244	83.5771	78.902	54.323	52.6298	51.1847	61.6361	65.5091	63.6812
LOC103947947	AP2/ERF-ERF	2.99566	3.1445	2.62831	1.26236	1.10419	0.680144	0	0.139797	0.150006	0.12614	0	0	0.137156	0	0.139208	0	0	0	0	0.134727	0	0.126163	0.108579	0.137349	0.400467	0	0.128543	0	0	0	0.124343	0	0
LOC103958655	AP2/ERF-ERF	2.98013	2.68429	3.33323	1.38816	1.38426	0.977563	281.157	252.378	281.895	187.282	174.147	192.681	210.531	199.819	207.318	129.618	115.196	139.427	103.753	96.0804	112.49	90.1526	85.1797	91.6763	85.9077	77.4894	86.7981	78.0228	72.3294	76.4089	94.3445	91.8906	102.189
LOC103965575	AP2/ERF-ERF	2.66558	4.66203	3.94115	1.01998	0.850511	0.936383	1.0871	1.29147	2.43072	1.6069	1.55165	0.948824	0.475226	0.302725	1.12519	0.158173	0.480697	0.890545	0	0.15573	0.326236	0.145968	0	0.318216	0.154282	0.314771	0	0.149863	0	0.411026	0.287757	0.293191	0.345711
LOC103931849	AP2/ERF-ERF	2.45151	3.00287	2.15871	0.647896	0.209705	0.468103	2.87724	3.10786	2.1758	0.860548	0.313804	0.232033	5.86298	4.14795	5.23774	0	0.592707	0.281658	6.45596	4.94913	4.80513	0.107685	0	0.234193	8.32563	6.99427	8.131	0	0.100699	0	0.424482	1.41783	0.63775
LOC103929680	AP2/ERF-ERF	2.39091	3.84301	3.1404	0.882485	0.342428	0.288704	2.6336	1.46467	3.75516	0.0876185	0	0.0943195	0.670414	1.00751	1.45875	0	0	0.0765609	1.56156	0.845366	1.17426	0	0	0	1.76863	2.0953	2.7816	0	0	0.0827832	0.259539	0.357261	0.104007
LOC103948506	AP2/ERF-ERF	2.06892	2.66213	2.66494	5.95894	5.36491	4.79343	0.585367	0.788911	0.611527	1.16052	1.14538	1.27097	1.78488	1.19594	1.36028	1.95606	1.8923	1.72753	1.48305	1.3096	1.80888	1.22058	1.79619	1.67271	1.00976	1.15482	1.42063	1.24681	1.10837	1.41329	1.87023	1.51036	1.47858
LOC103954106	AP2/ERF-ERF	1.72146	1.4848	2.0936	0.970733	0.428035	0.0962347	148.516	144.416	138.837	97.0813	80.2118	89.6979	93.7622	95.988	100.751	46.8081	43.3625	53.8989	54.557	48.9373	62.823	30.5539	23.0806	36.4246	49.4286	48.1918	48.005	19.3323	15.3315	22.3515	39.3634	40.4598	46.8031
LOC103931812	AP2/ERF-ERF	1.30668	0.79367	1.10094	2.65002	2.33609	1.84361	1.19825	0.799542	1.3274	0.159248	0.0778255	0.256945	0.261392	0.250008	0.265447	0.173786	0.088046	0.0696073	1.42034	0.939674	1.77858	0.159637	0.345456	0.0866425	4.82569	4.50615	4.81592	0	0.0750551	0.150612	0.157293	0.162684	0.472792
LOC103950400	AP2/ERF-ERF	1.23118	0.991903	0.865747	0.440423	0.365749	0.622479	0.938827	0.974075	0.889284	0.622037	0.975899	0.601188	0.545846	0.261104	0.415822	1.02034	0.693316	0.925353	0.903294	1.27009	1.32006	0.936124	0.649661	0.879706	2.51772	2.85089	2.81205	1.02152	1.58998	0.589601	0.983769	0.638466	0.813346
LOC103952763	AP2/ERF-ERF	1.09625	0.89088	1.20388	1.35922	1.41356	0.944554	30.3153	28.5504	29.2403	11.8204	11.6662	12.4121	58.6106	57.8584	62.7565	7.88693	7.44128	8.39401	29.8338	28.803	27.6266	5.28511	6.06487	7.61689	35.3832	31.929	33.9888	4.12941	5.23539	4.998	9.77465	9.46312	10.1022
LOC103947126	AP2/ERF-RAV	0.928916	1.18409	1.33863	2.70995	2.91545	3.1019	66.9131	62.4702	62.722	25.9428	23.3569	26.3919	70.2866	69.8063	72.7843	25.6471	25.4409	24.9295	87.3932	81.6099	83.6141	91.0057	89.1342	97.1456	130.951	116.165	126.409	93.2033	92.345	100.54	102.58	103.312	112.601
LOC103953878	AP2/ERF-ERF	0.901245	0.821806	1.06282	2.82572	2.82105	2.54178	0.17716	0.183896	0	0.082445	0	0.177413	0	0.172503	0.0915784	0.0899413	0	0	0	0	0.0920788	0	0.143008	0	0	0.179376	0	0	0	0.0779462	0.162845	0	0.0978934
LOC103926677	AP2/ERF-ERF	0.709796	0.887371	0.830233	1.30377	1.31092	1.21767	20.5767	19.6245	18.5129	6.18377	6.17501	9.17944	76.5373	71.8323	76.4825	28.8236	28.4956	33.4442	60.7068	56.7415	61.3351	31.9338	30.6375	34.7598	51.7589	54.6838	55.1875	23.2063	20.8131	23.2014	54.8459	52.9406	51.9605
LOC103954107	AP2/ERF-ERF	0.444816	1.53003	0.654591	0.205595	0.0997921	0	1.97214	0.34134	1.46105	0.306941	0	0	1.22773	1.81416	1.13313	0.111355	0.112823	0.0893265	2.61696	1.42387	1.94245	0.102451	0	0	6.07802	4.99344	2.40536	0.104989	0	0.0964884	0.504796	0.207766	0.485415
LOC103963311	AP2/ERF-ERF	0.437817	1.33421	0.508543	0.351839	1.07067	0.665717	18.6428	21.1153	17.6702	7.78521	6.57939	7.55249	9.42619	10.6359	9.96332	3.47566	3.46715	3.8213	1.88595	2.02745	1.88318	1.79212	1.90312	2.10347	1.05771	1.24697	1.53092	0.712598	0.470921	0.988617	1.22604	0.459651	1.23867
LOC103947661	AP2/ERF-ERF	0.436012	1.23684	1.99931	0.816134	1.79151	0	2.82696	5.20397	2.6964	2.27255	2.36774	2.69936	1.99984	1.27268	1.57721	2.4433	0.899815	1.07581	1.58989	0	2.53709	1.02918	55.7759	1.35124	1.5181	2.86719	1.04191	1.27121	0.566392	1.34614	1.42068	0.612113	1.21832
LOC103937839	AP2/ERF-ERF	0.330996	0.101178	0.278359	0.305944	0.296987	0.553651	0.543467	0.225749	0.603868	0	0.098798	0.109394	0.885782	0.3176	0.449646	0	0.111923	0	0.451489	0.651917	0.453358	0.101628	0.175461	0	2.0457	1.65125	1.45246	0	0	0	0	0	0
LOC103931693	AP2/ERF-ERF	0.314784	0.566933	0.456218	3.34163	3.91287	3.60757	17.94	15.686	14.8244	2.92602	2.0404	2.83087	46.0956	48.4351	45.7423	12.4308	13.9522	12.6046	42.1377	46.4771	43.2606	29.3465	26.7338	27.3137	57.7413	53.348	58.2419	15.8942	17.4836	19.0039	24.6471	22.1123	20.7966
LOC103958606	AP2/ERF-ERF	0.290539	0.593198	1.34794	2.0054	2.52632	0.807311	6.05599	6.13606	7.09002	2.7114	3.36952	3.33905	5.43753	4.92433	5.44913	3.54193	3.58911	2.9507	2.43671	1.06562	2.36362	1.72475	1.43795	1.43894	2.25318	2.23576	2.37692	1.08601	0.938188	0.877131	2.48358	1.35612	2.67216
LOC103954110	AP2/ERF-ERF	0.111204	0.204004	0.187026	0	0.0997921	0	0.109563	0.11378	0.243508	0.102314	0.199175	0	0.892893	0.320145	0.793189	0	0.112823	0	1.02403	0.219058	0.914095	0	0	0.111368	0.759753	0.221931	2.50995	0.209978	0	0	0.403837	0.103883	0
LOC103958541	AP2/ERF-ERF	0.0901245	0.328722	0.151832	0.0831095	0.0806014	0.272334	3.1003	1.65506	1.47248	0	0.0805409	0.26612	1.89383	1.38002	1.73999	0	0	0.216185	2.2053	1.68012	1.7495	0.16527	0.143008	0.269147	5.87158	4.21534	3.71743	0.0846108	0	0	0.407114	0.841593	0.391573
LOC103934781	AP2/ERF-ERF	0.0553731	0.20019	0.0935489	0.458102	0.344726	0.168374	4.55345	5.62275	5.50202	1.80653	1.62738	1.3995	21.3928	18.0438	21.2838	7.69355	6.7941	7.0308	15.9409	17.9246	17.0956	7.45564	7.44141	8.46017	12.5763	11.5211	13.9939	5.20246	5.38436	5.09749	15.335	13.0744	12.7735
LOC103943740	AP2/ERF-ERF	0.0458183	0.288887	0.0774668	0.126113	0.244121	0.186082	3.04675	2.41619	2.76476	2.60921	2.52754	2.79642	1.82237	1.308	1.94406	3.08736	3.35883	3.51966	3.29233	2.988	3.05328	1.83015	2.06208	2.8827	1.76831	1.81355	2.00533	2.63589	2.60122	2.99138	1.9258	2.3941	1.92218
LOC103931809	AP2/ERF-ERF	0	0.447481	0	2.5346	4.20694	2.87133	0.635623	0.330385	0.710952	0.149559	0.288651	0.971733	0.162103	0.154884	0.164482	0.323743	0.491932	0	0.330909	0.47815	0.667995	0	0.256444	0.325806	0.947393	0.48314	0.911724	0.153427	0	0	0	0	0.53081
LOC103936155	AP2/ERF-ERF	0	0	0	0	0	0	4.9561	2.20539	3.1437	1.22625	1.83895	1.6257	4.32648	3.74314	3.6607	1.13035	0.93705	0.988692	1.99484	0.707391	1.79086	0.755919	0.163282	0.513312	2.20318	2.35584	0.772126	0.774383	0.0885916	0.356183	0.558659	0.863816	0.447716
LOC103937928	AP2/ERF-ERF	0	0	0	0	0	0	0.26574	0.275843	0.0981654	0	0	0	1.26255	1.81128	1.19052	0	0	0	2.29719	1.59169	2.11781	0	0	0	0.78872	1.34532	1.43628	0	0	0	0.162845	0	0
LOC103940488	AP2/ERF-ERF	0	0.0700413	0	0	0	0	0.151313	0.235535	0.669617	0.0702736	0.206413	0	5.7748	5.96599	5.23943	1.53548	0.622362	1.53665	2.82342	3.54666	4.08139	1.19811	1.16045	1.52915	2.84203	2.60405	1.58679	0.649124	0.531159	0.465789	1.59708	1.43944	0.834966
LOC103946085	AP2/ERF-ERF	0	0	0	0	0.165149	0.180258	2.53009	2.44327	2.02723	0	0.164081	0	1.10682	1.05719	0.374266	0	0	0	1.88387	2.17833	2.66805	0	0.145804	0	1.43856	1.46566	1.72951	0	0	0	0	0	0
LOC103954111	AP2/ERF-ERF	0	0.0873411	0	0	0	0	3.66822	2.34347	2.60775	1.4019	2.39438	1.22615	3.35207	1.37387	3.59825	0.764213	0.967914	0.459366	1.07357	0.657507	1.07641	0.438993	0.379615	0.286057	1.48937	2.28578	0.987019	0.35967	0.412138	0.662266	1.73026	0.982469	0.520035
LOC103962934	AP2/ERF-ERF	0	0	0	0.532417	0.258247	0.870765	2.93188	1.66915	1.46851	0.70488	0.343942	0.189706	1.73347	2.67086	2.24913	0.672398	0.194657	0.538917	2.15907	1.51123	2.95212	0.0882889	0.229027	0.191776	0.28081	1.14921	1.80453	0.0904215	0.0828799	0.0832424	0.260989	0.449022	0.313763

## Sheet: WRKY
ID	family	CK_0d_r1	CK_0d_r2	CK_0d_r3	ETH_0d_r1	ETH_0d_r2	ETH_0d_r3	CK_2d_r1	CK_2d_r2	CK_2d_r3	ETH_2d_r1	ETH_2d_r2	ETH_2d_r3	CK_5d_r1	CK_5d_r2	CK_5d_r3	ETH_5d_r1	ETH_5d_r2	ETH_5d_r3	CK_10d_r1	CK_10d_r2	CK_10d_r3	ETH10_d_r1	ETH10_d_r2	ETH10_d_r3	CK_15d_r1	CK_15d_r2	CK_15d_r3	ETH_15d_r1	ETH_15d_r2	ETH_15d_r3	CK_15dH_r1	CK_15dH_r2	CK_15dH_r3
LOC103938336	WRKY	51.7282	53.6517	50.2494	22.8569	20.5027	20.7034	24.6641	26.5369	29.3795	19.5361	18.4396	22.7324	6.92976	9.72235	6.49064	10.9787	9.72441	10.019	7.7644	8.14978	6.6715	15.1526	15.3302	12.8449	9.42357	10.4162	8.51097	20.4835	19.8521	19.6297	15.207	12.0913	13.276
LOC103962153	WRKY	35.5496	36.0475	38.5465	28.314	29.6267	30.7158	184.476	185.22	188.446	2.61145	3.06364	2.92147	89.5981	89.4292	86.0518	7.91765	7.89591	8.51393	70.4118	66.4327	69.6654	41.545	37.8928	43.2679	72.2507	66.4979	69.3419	4.6519	5.96145	5.36718	16.7957	16.1874	14.1699
LOC103953663	WRKY	32.5244	32.6854	29.588	14.8611	14.2356	14.2555	55.6127	50.3989	55.8058	16.2142	15.4409	14.7479	25.1288	29.6089	29.5328	8.42101	9.04537	7.59115	21.6117	21.6196	20.0475	18.7801	16.6556	16.0586	18.0752	17.0135	19.8743	5.40275	5.68407	5.09712	8.23353	7.97288	9.69878
LOC103950478	WRKY	31.396	28.2733	28.4711	8.69638	8.85629	7.39531	3.58575	4.0012	3.81337	0.627627	0.553821	1.01104	3.30427	2.96358	3.42612	0.411776	1.04317	0.439361	2.66397	2.56289	2.31334	0.314838	0.218479	0.546228	2.20597	2.12296	1.93441	0.128838	0.0594093	0.416402	0.248147	0.193232	0.298412
LOC103957105	WRKY	29.0032	26.2028	23.3941	23.7236	25.699	25.5936	15.2823	16.198	16.5566	5.8659	5.66212	6.29279	13.3963	11.5202	12.4603	4.78894	5.8236	5.72196	19.048	20.3702	17.9318	13.3261	14.7614	13.0406	17.7222	18.7849	18.2644	4.59505	3.66325	3.95594	6.92034	6.67413	7.89481
LOC103949253	WRKY	23.231	21.5603	22.216	22.0244	21.04	20.9621	123.666	119.972	125.125	65.2902	65.869	69.0847	146.723	136.934	146.556	81.0124	76.666	81.4339	113.035	113.487	113.291	68.7882	66.9986	69.0293	130.429	128.759	128.48	46.2154	44.8418	46.6936	66.5426	69.1912	71.5427
LOC103941164	WRKY	22.3059	23.466	22.6021	12.1609	14.5599	14.9808	31.7313	37.0972	35.0056	10.6039	9.44301	10.3059	20.7317	20.9891	20.8385	12.4853	11.4922	12.0323	19.2123	20.033	21.9648	31.1861	32.7406	29.2404	22.565	21.3906	20.2365	11.7022	11.9136	10.3977	10.044	11.0235	9.23792
LOC103938977	WRKY	20.0519	19.7273	20.0228	17.9148	19.6251	17.1777	150.865	154.552	160.771	36.5917	37.2252	34.9554	74.1198	72.7925	68.626	23.5245	22.9083	26.1193	59.0487	56.5292	59.4567	51.4547	53.3221	52.6891	51.3991	51.1795	50.2081	19.8192	18.5241	18.6121	33.5985	36.7206	31.4837
LOC103950466	WRKY	17.9177	17.2708	17.4527	11.9587	11.7032	10.357	10.731	10.4001	9.29681	7.71266	6.73636	6.96704	25.3507	26.0838	24.9806	18.5208	17.3735	18.2196	33.0791	30.8816	32.8628	23.3225	24.7823	24.1278	30.103	32.8618	32.0421	14.4109	11.004	13.2563	25.3327	23.6035	24.5418
LOC103953120	WRKY	16.3408	19.62	19.3178	7.9242	8.91911	7.81873	13.1438	16.9182	15.8374	9.57553	10.4209	10.8462	7.24777	7.29489	7.09021	4.9764	4.33807	3.72222	5.41077	5.57235	5.89351	6.32711	5.49788	5.04809	7.71202	6.57078	5.83267	4.36289	3.34115	4.03557	4.10707	4.93214	4.12619
LOC103957537	WRKY	12.8894	26.6275	13.2504	5.8078	6.30766	6.84511	5.94	4.08665	8.35589	2.60809	2.33187	2.86184	4.26191	4.74707	5.81527	8.4337	3.40567	5.1744	6.02379	6.91638	10.2929	9.65463	13.1753	14.816	21.2455	11.7079	16.0867	11.8383	13.6218	13.9062	8.30837	7.62334	7.92459
LOC103945359	WRKY	11.4663	10.9707	11.5932	9.02834	10.5512	9.559	25.0521	24.6667	24.5305	0.358426	0.804957	1.04365	15.2438	13.8325	13.3141	0.841001	0.738618	0.269011	14.2022	11.6228	12.6968	4.06057	4.10781	4.1214	16.9808	15.7274	15.6469	0.578144	0.534683	0.534617	1.41782	1.58142	1.40074
LOC103944562	WRKY	11.1011	11.7669	11.9611	6.53055	8.66892	8.09454	9.23011	8.47925	11.1324	4.28669	4.40348	4.6069	7.85372	9.64869	9.22766	3.76192	4.43433	3.81089	7.29383	6.79149	7.69185	9.65538	9.71116	12.692	7.32945	8.04193	8.29458	5.04874	4.05009	3.79285	5.4162	5.82971	4.9263
LOC103945640	WRKY	10.2076	8.42663	9.06179	9.02536	9.52804	8.40842	58.6649	60.7532	60.1181	27.7045	27.8269	28.7994	53.9616	52.126	50.732	29.4079	30.9206	28.6022	34.3186	34.3981	37.1	37.3099	38.2703	38.3362	32.2301	37.1552	32.5847	15.9667	15.8233	15.7232	22.962	21.8955	24.7295
LOC103935109	WRKY	10.1265	10.9462	12.9655	26.6343	27.9222	25.4751	37.5447	43.6349	44.3126	9.3486	10.1224	11.6574	87.4472	95.1763	87.7997	33.0161	30.9214	28.8846	87.893	95.7285	91.2725	91.2872	89.5089	93.811	95.5763	98.0432	99.5703	28.6513	28.2616	31.7758	45.7449	48.8749	46.1519
LOC103944586	WRKY	10.0294	10.6883	10.037	6.44495	5.93178	5.10975	7.49368	5.71221	6.07731	3.36478	2.73712	2.65112	5.48582	4.53072	5.51406	2.18723	1.8665	2.57779	5.35001	3.50621	4.52174	5.80496	6.00434	6.119	5.21309	3.84954	4.65125	2.42844	1.19741	2.34503	3.37931	2.48883	2.31353
LOC103943771	WRKY	7.64674	8.48616	8.87062	4.44536	5.40739	5.01168	4.8684	5.67972	5.36355	0.080343	0.276856	0.129146	3.71263	3.42613	3.72709	0.220223	0.267814	0.281579	3.10388	2.37942	2.24359	2.09804	0.631752	1.17958	3.13059	4.44247	3.7252	0.453609	0.42064	0.267285	0.357709	1.11999	0.525897
LOC103947236	WRKY	6.61657	6.58523	8.01718	3.34308	3.35159	4.14446	7.12695	7.74095	6.89026	4.02655	2.5979	3.22707	5.86499	4.45909	4.9212	4.20608	3.01259	3.20665	5.14193	5.69593	4.01734	5.27052	4.06846	5.46342	4.53493	4.896	4.00921	3.94321	3.52944	3.97561	3.56061	3.71047	4.3563
LOC103943079	WRKY	6.3549	5.512	5.24713	3.1428	3.95839	3.4549	7.70424	9.24464	6.66304	4.22566	3.10764	3.73701	12.065	9.84703	9.34683	4.55302	3.51195	4.02404	10.343	10.5515	10.4112	5.54886	5.73305	7.4363	9.73005	10.104	10.7264	7.1436	6.00075	6.12583	6.26534	7.01629	7.68224
LOC103944060	WRKY	5.41399	5.93434	4.96389	1.59828	1.42928	1.48734	0.786223	0.951667	0.723901	0.668359	0.417158	0.456676	0.399963	0.382651	0.13542	0.13291	0.0673417	0.212695	0.54306	0.326524	0.339323	0.121928	0.158686	0.0660978	0.129455	0.26527	0.124877	0	0.0575422	0.0576023	0.180187	0.0623893	0.0722302
LOC108867468	WRKY	4.37686	7.67606	6.20138	9.40911	15.9139	16.7548	4.5411	3.34561	2.54985	2.14738	2.40473	1.36029	1.3523	2.39847	2.93931	2.12316	2.93253	1.08886	2.56527	2.85245	1.39857	1.96378	1.06852	2.14493	0.941843	2.49388	1.0868	2.20253	1.97554	1.83859	0.880007	3.20437	3.17054
LOC103948202	WRKY	3.75017	3.83875	3.71168	5.99893	5.0613	4.9066	11.1112	10.5108	11.161	2.59236	2.58976	1.967	7.6895	6.79037	8.33641	2.72522	2.92194	3.09232	5.32447	4.53851	5.99254	2.42336	2.61284	3.01489	8.88268	6.86397	9.0197	0.924027	1.13221	1.84903	2.38718	2.45661	2.143
LOC103936164	WRKY	3.62547	6.26583	2.86982	18.8704	9.19339	20.9512	4.74342	1.77613	2.13091	5.02485	1.72241	3.89783	3.68075	2.03511	1.96499	2.32265	2.54862	1.55991	2.57245	3.05115	3.20585	0.716124	0.765343	4.8888	8.87815	4.23215	5.08587	3.12915	0.82539	1.5085	2.2945	1.60654	1.2718
LOC103961588	WRKY	2.84559	4.69304	3.57659	2.26721	2.8718	2.56011	5.76231	4.69241	4.51617	0.344568	1.29629	0.986276	4.4754	3.61851	3.13741	1.00537	1.91024	0.754009	4.23612	4.93947	3.97691	2.99678	3.35157	2.87363	5.20191	4.32719	3.48336	0.943125	0.92534	0.435732	1.64652	1.6526	1.70704
LOC103940628	WRKY	2.43219	2.19431	2.49237	1.52036	1.83986	2.83422	1.46852	0.997908	1.2285	0	0.0460704	0	1.49349	0.443527	1.04638	0	0.0520149	0.205171	0.681519	0.705924	0.313992	0.188162	0.122657	1.01914	4.14846	0.666197	0.578784	0.0961843	0.0890482	0.0444948	0.185364	0.241452	0.111476
LOC103934216	WRKY	1.82063	4.30708	1.38302	3.74628	3.10891	3.58957	18.4037	24.7653	18.5385	5.83053	7.16792	4.98816	19.3363	17.2707	18.4848	6.83896	5.88754	4.75808	9.68813	9.7373	9.95648	8.58484	7.03445	6.66825	11.1327	9.49159	10.1594	2.64873	2.87553	3.09208	4.97443	4.85303	4.2287
LOC103952818	WRKY	1.5855	0.874847	1.62866	1.90244	1.78179	1.67279	17.6407	16.2695	17.1804	3.19771	3.4426	2.76074	18.1555	16.3823	17.3232	6.0334	4.58538	6.14494	13.937	11.7911	12.1154	11.889	11.6771	11.4593	5.4093	5.13112	5.08889	3.08903	2.61144	3.5062	4.89603	4.37563	4.02456
LOC103952502	WRKY	1.45485	1.23206	2.07026	1.65536	1.60701	0.898268	17.5328	18.2079	20.2207	2.16268	1.20273	0.999213	8.76197	9.77375	11.2904	3.6985	2.83883	2.42754	13.6277	11.3547	12.3062	25.7798	21.1823	28.4732	6.66366	7.14762	6.63123	4.54411	5.50146	6.50656	4.16634	4.91361	4.15293
LOC103958932	WRKY	1.07876	1.67968	1.0648	1.45002	1.9448	1.6459	7.48176	6.91972	8.73629	2.36663	2.5252	2.70785	7.71275	9.77438	7.474	4.69625	2.81235	2.35869	3.96047	3.49394	3.83861	3.0619	3.205	3.49011	4.88371	5.2243	4.07935	1.43104	1.63875	1.29547	2.14974	1.54319	3.24229
LOC103961349	WRKY	1.02145	1.61241	0.949452	0.234434	0.499298	0.259031	0.949492	1.55492	1.15715	1.38692	1.22757	0.99141	3.65918	3.64745	3.61417	1.7728	2.10453	2.0651	2.48322	2.18937	3.14998	0.974796	0.605227	1.05592	0.542549	1.11259	0.713956	0.664375	1.18641	0.482999	0.731655	0.524248	0.440014
LOC103958164	WRKY	0.877404	0.831974	0.85882	0.762671	0.820191	0.60949	4.1547	3.09101	3.68252	0.0417462	0	0	1.46946	1.40625	1.25966	0.0457625	0.0463763	0	1.54238	0.854071	1.16576	0.0838506	0.109389	0.136205	1.11397	1.41664	1.11813	0.12856	0	0	0.0826013	0.0861774	0.149036
LOC103956875	WRKY	0.849528	0.563651	0.680428	0.246106	0.674855	0.454064	6.73253	7.02715	6.26154	2.46464	2.82424	2.33814	4.62304	5.0624	6.14218	2.79079	1.93038	2.58424	4.66002	5.04733	4.19723	1.09566	0.635382	1.27429	8.58325	8.05128	9.44988	0.829515	0.846099	1.1905	2.3985	3.1289	2.35616
LOC103943461	WRKY	0.286796	0.155488	0.0484443	0.210784	0.357204	0.406818	3.25755	3.14603	3.16095	0.052009	0	0.0557968	1.25683	1.85854	1.79905	0.113886	0	0	1.27957	1.06298	1.04566	0.417648	0.362767	0.282855	1.60819	1.42106	1.55168	0	0.0987242	0	0.308587	0.0535312	0.123714
LOC103928959	WRKY	0.124814	0	0.104843	0	0.112252	0	0.492663	0.639716	0.411345	0.691586	0.44771	0.373225	1.25517	0.599937	1.14669	0	0.253807	0.402235	0.511996	0.369719	1.80207	6.6901	5.46718	4.64304	0.61057	1.12288	0.352871	0.827885	1.4001	1.73639	0.568376	0.349877	0.819709
LOC103964384	WRKY	0.0573124	0.207146	0.048405	0.157958	0.0509872	0.34842	1.7958	2.09563	2.29135	0	0	0	0.970387	0.54618	0.46389	0	0	0	0.63926	0.503103	0.232176	0.104326	0	0	0.498682	0.340775	0.427698	0.0533407	0.0493218	0.0986406	0.0513887	0.0534875	0.0618058
LOC103927505	WRKY	0	0	0	0.125251	0.121724	0.270018	0.533977	1.10962	1.48815	0	0.242588	0.13519	2.31339	2.21116	3.72922	0	0	0.218217	2.22094	0.935669	0.978166	0.625823	0.430931	0.681264	1.32439	0.946725	1.40289	0.25678	0.466561	0.235344	0.123358	0.252557	0
LOC103961435	WRKY	0	0.34238	0.152902	0.681852	0.332066	0.90582	2.36184	2.45627	1.42678	0.171617	0.164949	0.186235	7.4182	9.74247	9.5946	0	0.187659	0	10.6062	17.3377	13.6047	0.68509	0.879463	0.934934	41.7613	39.0468	34.7751	0	0	0	0.506533	0.684235	0.608372
